# Supplementary material for: Ventral Morphology of the Non-Trilobite Artiopod Retifacies abnormalis Hou, Chen & Lu, 1989, from the Early Cambrian Chengjiang Biota, China
Source: Biology (Basel). 2022 Aug 19;11(8):1235. doi: 10.3390/biology11081235 (PMC9405172; doi:10.3390/biology11081235)
Supplement: Supplementary file 1 [file biology-11-01235-s001.zip]

Archive with 10 entries (8 files):
- Supplementary Files/
- Supplementary Files/Character matrix S1/
- Supplementary Files/Character matrix S1/Retifacies_V1.xlsx
- Supplementary Files/Character matrix S1/Retifacies_V1_TNT.txt
- Supplementary Files/Video S1. Animation of virtual model for YKLP 11436 in Figure 1D
- Supplementary Files/Video S2. Animation of virtual model for YKLP 11430 in Figure 2A
- Supplementary Files/Video S3. Animation of virtual model for YKLP 11430 in Figure 2B
- Supplementary Files/Video S4. Animation of virtual model for 11426 in Figure 3C
- Supplementary Files/Video S5. Animation of virtual model for YKLP 11432 in Figure 4D
- Supplementary Files/Video S6. Animation of virtual model for YKLP 11430 in Figure 5A
