# Supplementary material for: Ventral Morphology of the Non-Trilobite Artiopod Retifacies abnormalis Hou, Chen & Lu, 1989, from the Early Cambrian Chengjiang Biota, China
Source: Biology (Basel). 2022 Aug 19;11(8):1235. doi: 10.3390/biology11081235 (PMC9405172; doi:10.3390/biology11081235)
Supplement: Supplementary file 1 [file biology-11-01235-s001.zip › Supplementary Files/Character matrix S1/Retifacies_V1.xlsx]

## Sheet: Phylogenetic database
	nature of first appendage	number of podomeres on raptorial limb	raptorial appendages with flagellum	length of distal spines on podomeres	number of post-ocular head segments	nature of second appendage pair	nature of thid appendage pair	appendages under cephalo-thoracic articulation	trunk endopods	trunk exopod structure	proximal exopod lobe	distal exopod lobe	exopod with articulations	imbricate exopod lamellae	lamellae structure	non-overlapping marginal setae on distal lobe	gnathobasic limbs	lateral eyes	nature of lateral eyes	ventral eyes in front of head	calcified eyes	dorsal exoskeletal bulge	Eye slits	dorsal median eyes	free head shield	bivalved carapace	cephalic doublure	cephalon notched	hypostome	anterior sclerite	ecdysial sutures	position of ecdysial sutures	elevated marginal rim	marginal rim ornamented	differentiated glabellar region	head shield outline	posterior cephalic band	pleural cephalic furrows	cuticle sculpture	mineralized cuticle	expanded lateral pleurae	free thoracic tergites	decopuling of tergites and limb pairs	tergite articulations	dorsal trunk effacement	cephalic articulation fused	head shield extends over anteiror tergites	articulation with reduced tergite	trunk narrowed anteriorly
TAXA = 65	1	2	3	4	5	6	7	8	9	10	11	12	13	14	15	16	17	18	19	20	21	22	23	24	25	26	27	28	29	30	31	32	33	34	35	36	37	38	39	40	41	42	43	44	45	46	47	48	49
Fortiforceps_foliosa_OUTGROUP	0	2	0	1	4	0	0	0	1	0	-	-	-	0	-	1	0	1	0	1	0	0	0	0	0	-	0	0	4	0	0	-	0	-	0	2	0	0	0	0	1	1	0	1	0	0	0	0	0
Aglaspella_granulifera	?	?	?	?	?	?	?	?	?	?	?	?	?	?	?	?	?	1	1	-	0	-	0	0	0	-	1	0	?	0	0	-	1	0	1	1	0	1	1	1	1	1	?	1	0	0	0	0	0
Aglaspis_spinifer	?	?	?	?	4	?	?	1	1	?	?	?	?	?	?	?	?	1	1	-	0	-	0	0	0	-	1	0	0	0	0	-	1	1	1	0	1	1	1	1	1	1	0	1	0	0	0	0	0
Alalcomenaeus_cambricus	0	1	1	2	4	0	0	0	1	0	-	-	-	0	-	2	1	1	0	1	0	0	0	0	0	-	0	0	4	0	0	-	0	-	0	1	0	0	0	0	1	1	0	1	0	0	0	0	0
Australaglaspis_stonyensis	?	?	?	?	?	?	?	?	1	?	?	?	?	?	?	?	?	1	1	-	0	-	0	0	0	-	?	0	0	0	0	-	1	0	1	1	0	?	0	1	1	1	?	1	0	0	0	0	0
Beckwithia_typa	?	?	?	?	?	?	?	?	?	?	?	?	?	?	?	?	?	1	1	-	0	-	0	0	0	-	1	0	?	0	0	-	1	1	1	0	0	0	1	1	1	1	?	1	0	0	0	0	0
Brachyaglaspis_singularis	?	?	?	?	?	?	?	?	?	?	?	?	?	?	?	?	?	0	-	-	-	-	-	0	0	-	?	0	?	0	0	-	1	0	0	2	0	0	?	1	1	1	?	1	0	0	?	?	0
Buenaspis	?	?	?	?	?	?	?	?	?	?	?	?	?	?	?	?	?	?	?	?	?	0	0	0	0	-	1	0	?	0	0	-	0	-	0	2	0	0	0	0	1	1	?	1	0	0	0	0	1
Burgessia_bella	1	-	-	0	4	0	0	0	1	0	-	-	-	0	-	0	0	0	-	-	-	-	-	0	0	-	1	0	4	0	0	-	0	-	0	2	0	0	0	0	0	1	0	0	0	0	2	0	0
Cheloniellon_calmani	1	-	-	0	5	1	1	0	1	1	?	1	1	?	?	1	1	1	1	-	0	-	0	0	0	-	1	0	1	0	0	-	0	-	0	2	0	0	1	0	1	1	0	1	0	0	0	0	0
Chlupacaris_dubia	?	?	?	?	?	?	?	?	?	?	?	?	?	?	?	?	?	1	1	-	?	-	0	0	0	-	1	0	1	0	0	-	1	?	?	2	?	0	?	1	1	1	?	?	?	0	?	?	0
Chraspedops	?	?	?	?	?	?	?	?	?	?	?	?	?	?	?	?	?	1	1	-	0	-	0	0	0	-	0	0	?	0	0	-	1	0	1	1	0	1	1	1	1	1	?	1	0	0	0	0	0
Cindarella_eucalla	1	-	-	0	5	0	0	0	1	1	0	0	1	1	1	1	0	1	0	1	0	0	0	0	0	-	1	0	1	0	0	-	0	-	0	1	0	0	0	0	1	1	1	1	0	0	2	1	0
Cyclopites_vulgaris	?	?	?	?	?	?	?	?	?	?	?	?	?	?	?	?	?	1	1	-	0	-	0	0	0	-	?	0	?	0	0	-	1	0	1	2	0	0	0	1	1	1	?	1	0	0	0	0	0
Duslia_insignis	1	?	?	?	?	?	?	?	?	?	?	?	?	?	?	?	?	?	?	?	?	0	0	0	0	-	?	0	?	0	0	-	0	-	1	2	0	0	0	0	1	1	?	1	0	0	0	0	0
Emeraldella_brocki	1	-	-	0	4	1	0	0	1	1	0	1	1	1	2	1	1	0	-	-	-	-	-	0	0	-	1	0	0	0	0	-	0	-	0	1	0	0	0	0	1	1	0	1	0	0	0	0	0
Eoredlichia_intermedia	1	-	-	0	4	0	0	1	1	1	0	0	0	1	0	1	1	1	1	-	1	-	0	0	0	-	1	0	3	0	1	1	1	0	1	0	0	0	0	2	1	1	0	2	0	0	0	0	0
Eozetetes_gemelli	1	-	-	?	?	?	?	?	?	?	?	?	?	?	?	?	?	1	?	0	?	?	0	0	0	-	1	0	0	0	0	-	1	0	1	1	0	0	0	0	1	1	?	1	0	0	0	0	0
Flobertia_kochi	?	?	?	?	?	?	?	?	1	?	?	?	?	?	?	?	?	1	1	-	0	-	0	0	0	-	1	0	0	0	0	-	1	0	?	2	0	0	1	1	1	1	?	1	0	0	0	0	0
Glypharthrus_magnoculus	?	?	?	?	?	?	?	?	?	?	?	?	?	?	?	?	?	1	1	-	0	-	0	0	0	-	0	0	?	0	0	-	1	?	1	1	?	1	1	1	1	1	?	1	0	0	0	0	0
Glypharthrus_simplex	?	?	?	?	?	?	?	?	?	?	?	?	?	?	?	?	?	1	1	-	0	-	0	0	0	-	0	0	?	0	0	-	1	0	1	0	1	1	1	1	1	1	?	1	0	0	0	0	0
Glypharthrus_thomasi	?	?	?	?	?	?	?	?	?	?	?	?	?	?	?	?	?	1	1	-	0	-	0	0	0	-	0	0	?	0	0	-	1	0	1	1	?	1	?	1	1	1	?	1	0	0	0	0	0
Glypharthrus_trispinicaudatus	?	?	?	?	?	?	?	?	?	?	?	?	?	?	?	?	?	1	1	-	0	-	0	0	0	-	?	0	?	0	0	-	1	?	1	1	?	?	1	1	1	1	?	1	0	0	0	0	0
Gogglops	?	?	?	?	?	?	?	?	?	?	?	?	?	?	?	?	?	1	1	-	0	0	0	0	0	-	1	0	?	0	0	-	1	0	1	0	0	1	1	2	1	1	?	2	0	0	?	?	?
Haikoucaris	0	1	0	1	4	0	0	0	1	0	-	-	-	0	-	2	0	1	0	1	0	0	0	0	0	-	0	0	4	0	0	-	0	-	0	1	0	0	0	0	1	1	0	1	0	0	0	0	0
Helmetia_expansa	?	?	?	?	4	?	?	?	?	?	?	?	?	?	?	?	?	1	0	0	0	1	0	0	0	-	1	1	2	1	0	-	0	-	0	1	0	0	0	0	1	1	0	2	0	0	0	0	0
Kodymirus_vagans	1	-	-	0	4	1	?	?	1	{0,1}	?	?	?	?	?	1	1	1	1	-	0	-	0	0	0	-	1	0	0	0	0	-	0	-	1	1	0	0	1	0	1	1	?	1	0	0	0	0	0
Kuamaia_lata	1	-	-	0	?	0	0	?	1	1	0	1	1	1	2	0	1	1	0	0	0	1	0	0	0	-	1	1	2	1	0	-	0	-	0	1	0	0	0	0	1	1	0	2	0	0	0	0	0
Kwanyinaspis_maotiashanensis	?	?	?	?	?	0	0	?	1	1	0	1	0	1	0	1	1	1	0	0	0	1	0	0	0	-	1	0	0	0	0	-	1	0	1	1	0	0	0	0	1	1	0	2	0	0	0	0	0
Leanchoilia_Illecebrosa	0	1	1	2	4	0	0	0	1	0	-	-	-	0	-	2	1	1	0	?	0	0	0	0	0	-	0	0	?	0	0	-	0	-	0	1	0	0	0	0	1	1	0	1	0	0	0	0	0
Liwia_convexa	1	-	-	0	?	0	0	?	1	1	?	?	?	1	?	?	?	?	?	?	?	?	?	0	0	-	?	0	?	0	0	-	0	-	0	1	0	0	0	0	1	1	0	1	0	0	1	0	1
Marrella_splendens	1	-	-	0	2	1	-	0	1	2	-	-	-	0	-	-	0	0	-	-	-	-	-	0	0	-	0	0	?	0	0	-	0	-	0	3	0	0	0	0	0	1	0	0	0	0	2	0	0
Martinssonia_elongata	1	-	-	0	5	0	0	0	1	2	-	-	-	0	-	-	1	0	-	-	-	-	-	0	0	0	0	0	4	0	0	-	0	-	0	1	0	0	0	0	0	1	0	0	0	0	2	0	0
Mimetaster_hexagonalis	1	-	-	0	3	1	1	0	1	2	-	-	-	0	-	-	0	1	0	0	0	0	0	0	0	-	0	0	1	0	0	-	0	-	0	3	0	0	0	0	0	1	0	0	0	0	2	0	0
Misszhouia_longicaudata	1	-	-	0	5	0	0	1	1	1	1	0	1	1	1	1	1	1	0	0	0	0	0	0	0	-	1	0	1	1	0	-	0	-	0	2	0	0	0	0	1	0	0	-	2	0	0	0	1
Naraoia_compacta	1	-	-	0	{4,5}	0	0	1	1	3	1	0	1	1	2	1	1	1	0	0	0	0	0	0	0	-	1	0	1	0	0	-	0	-	0	2	0	0	0	0	1	0	0	-	2	0	0	0	1
Naraoia_spinosa	1	-	-	0	5	0	0	1	1	1	0	1	0	1	1	1	1	1	0	0	0	0	0	0	0	-	1	0	1	0	0	-	0	-	0	0	0	0	0	0	1	0	0	-	2	0	0	0	1
Nebalia_bipes	1	-	-	0	5	0	0	0	1	2	-	-	-	0	-	-	1	1	0	1	0	0	0	0	1	1	0	0	4	0	0	-	0	-	0	1	0	0	0	0	0	1	0	0	0	0	2	0	0
Neostrabops	?	?	?	?	?	?	?	?	?	?	?	?	?	?	?	?	?	1	1	-	0	-	0	0	0	-	?	0	?	0	0	-	0	-	0	2	0	0	0	0	1	1	?	1	0	0	0	0	0
Olenoides_serratus	1	-	-	0	4	0	0	1	1	1	0	0	1	1	0	1	1	1	1	-	1	-	0	0	0	-	1	0	3	0	1	1	1	0	1	0	0	0	1	2	1	1	0	2	0	0	0	0	0
Phytophilaspis_pergamena	?	?	?	?	5	?	?	?	?	?	?	?	?	?	?	?	?	1	0	0	0	1	1	0	0	-	0	0	1	0	0	-	0	-	1	1	0	0	1	1	1	0	?	?	1	0	?	1	0
Quasimodaspis_brentsae	?	?	?	?	?	?	?	?	?	?	?	?	?	?	?	?	?	1	1	-	0	-	0	0	0	-	1	0	?	0	0	-	1	0	1	1	0	0	0	1	1	1	?	1	0	0	0	0	0
Rebachiella_kinnekullensis	1	-	-	0	5	0	0	0	1	2	-	-	-	0	-	-	1	1	0	1	0	0	0	0	1	1	0	0	4	0	0	-	0	-	0	1	0	0	0	0	0	1	0	0	0	0	2	0	0
Retifacies_abnormalis	1	-	-	0	4	1	1	0	1	3	-	-	-	1	2	-	0	0	-	-	-	-	-	0	0	-	1	0	0	0	0	-	0	-	0	0	0	0	0	0	1	1	0	1	0	0	0	0	0
Pygmaclypeatus_daziensis	1	-	-	0	4	0	0	0	1	3	-	-	-	1	2	-	1	0	-	-	-	-	-	0	0	-	1	0	0	0	0	-	0	-	0	1	0	0	0	0	1	1	0	1	0	0	0	0	0
Saperion	1	-	-	0	?	0	?	?	1	1	0	1	1	1	0	0	0	1	0	0	0	1	0	0	0	-	1	1	2	1	0	-	0	-	0	-	0	0	0	0	1	0	0	2	1	1	-	-	0
Sidneyia_inexpectans	1	-	-	0	1	1	-	0	1	1	0	1	-	1	0	1	1	1	0	0	0	0	0	0	0	-	1	0	0	0	0	-	0	-	0	1	0	0	0	0	1	1	0	1	0	0	0	0	0
Sinoburius_lunaris	1	-	-	0	5	0	0	0	1	1	1	0	1	1	1	1	1	1	0	0	0	1	0	0	0	-	1	0	1	0	0	-	0	-	0	0	0	0	0	0	1	1	1	1	0	0	2	1	0
Skioldia	1	-	-	0	?	0	0	?	1	1	?	?	?	1	0	?	?	1	0	0	0	1	0	0	0	-	1	1	2	1	0	-	0	-	0	-	0	0	0	0	1	0	?	2	1	1	-	-	0
Soomaspis	?	?	?	?	?	?	?	?	?	?	?	?	?	?	?	?	?	?	?	?	?	?	0	0	0	-	1	0	?	0	0	-	0	-	0	2	0	0	0	0	1	1	?	1	0	0	1	0	1
Squamacula_clypeata	1	-	-	0	1	0	-	0	1	0	-	-	-	0	-	1	1	0	-	-	-	-	-	0	0	-	1	0	0	0	0	-	0	-	0	1	0	0	0	0	1	1	0	1	0	0	0	0	0
Tariccoia	?	?	?	?	?	?	?	?	?	?	?	?	?	?	?	?	?	?	?	?	?	?	0	0	0	-	1	0	?	0	0	-	0	-	0	2	0	0	0	0	1	1	?	1	0	0	1	0	1
Tegopelte_gigas	1	-	-	0	?	0	0	?	1	?	?	?	?	?	?	?	0	1	0	0	?	?	0	0	0	-	1	1	2	1	0	-	0	-	0	-	0	0	0	0	1	0	?	2	1	1	-	-	0
Tremaglaspis_unite	?	?	?	?	?	?	?	?	?	?	?	?	?	?	?	?	?	0	-	-	-	-	-	0	0	-	0	0	1	0	0	-	0	-	0	2	0	0	0	1	1	1	?	1	0	0	0	0	0
Tremaglaspis_vanroyi	?	?	?	?	?	?	?	?	?	?	?	?	?	?	?	?	?	0	-	-	-	-	-	0	0	-	0	0	?	0	0	-	1	0	0	2	0	0	1	1	1	1	?	1	0	0	1	1	1
Triopus_draboviensis_Morocco	?	?	?	?	?	?	?	?	?	?	?	?	?	?	?	?	?	?	?	?	0	0	0	0	0	-	?	0	?	0	0	-	0	-	1	2	0	0	0	0	1	1	?	1	0	0	0	0	0
Uarthrus_instabilis	?	?	?	?	?	?	?	?	?	?	?	?	?	?	?	?	?	1	1	-	0	0	0	0	0	-	1	0	?	0	0	-	?	?	?	1	0	0	1	1	1	1	?	1	0	0	0	0	0
Xandarella_spectacullum	1	-	-	0	7	0	0	0	1	1	1	0	1	1	1	1	1	1	0	0	0	1	1	0	0	-	1	0	1	0	0	-	0	-	0	1	0	0	0	0	1	1	1	1	0	0	2	1	0
Acanthomeridion_anacanthus	?	?	?	?	?	?	?	?	?	?	?	?	?	?	?	?	?	0	-	-	-	-	0	0	0	-	1	0	?	0	1	1	0	-	0	1	0	0	0	0	1	1	?	1	0	0	0	0	0
Acanthomeridion_serratum	?	?	?	?	?	?	?	?	?	?	?	?	?	?	?	?	?	0	-	-	-	-	0	0	0	-	1	0	?	0	1	1	0	-	0	1	0	0	0	0	1	1	?	1	0	0	0	0	0
Australimicola_spriggi	1	-	-	0	?	?	?	?	?	?	?	?	?	?	?	?	?	0	-	-	-	-	0	0	0	-	1	0	2	1	0	-	0	-	0	1	0	0	0	0	1	1	?	1	0	0	0	0	0
Zhiwenia_coronata	1	-	-	0	4	?	?	?	1	?	0	?	?	1	?	?	?	1	0	1	0	0	0	0	0	-	1	0	0	0	0	-	0	-	0	2	0	0	0	0	1	1	?	1	0	0	0	1	0
Luohuilinella_rarus	?	?	?	?	?	?	?	?	?	?	?	?	?	?	?	?	?	1	?	?	0	0	0	0	0	-	?	0	?	0	0	-	0	-	0	1	0	0	0	0	1	1	?	1	0	0	2	1	0
Luohuilinella_deletres	1	-	-	0	4	0	0	0	1	1	?	0	?	1	1	1	?	1	0	0	0	0	0	0	0	-	1	0	1	0	0	-	0	-	0	1	0	0	0	0	1	1	?	1	0	0	2	1	0
Haifengella_corona	?	?	?	?	?	?	?	?	?	?	?	?	?	?	?	?	?	1	0	0	0	1	0	0	0	-	?	1	2	1	0	-	0	-	0	0	0	0	0	0	1	1	?	2	0	0	0	0	0
[truncated: 44 more columns]
