# Supplementary material for: Ventral Morphology of the Non-Trilobite Artiopod Retifacies abnormalis Hou, Chen & Lu, 1989, from the Early Cambrian Chengjiang Biota, China
Source: Biology (Basel). 2022 Aug 19;11(8):1235. doi: 10.3390/biology11081235 (PMC9405172; doi:10.3390/biology11081235)
Supplement: Supplementary file 1 [file biology-11-01235-s001.zip › Supplementary Files/Character matrix S1/Retifacies_V1_TNT.txt]

#NEXUS
BEGIN DATA;
DIMENSIONS  NTAX=65 NCHAR=93;

FORMAT datatype=standard [SYMBOLS = " 0 1 2 3 4 5 6 7 8 9 "] MISSING = ? GAP = -   INTERLEAVE ;


MATRIX


Fortiforceps_foliosa_OUTGROUP	0	2	0	1	4	0	0	0	1	0	-	-	-	0	-	1	0	1	0	1	0	0	0	0	0	-	0	0	4	0	0	-	0	-	0	2	0	0	0	0	1	1	0	1	0	0	0	0	0	0	0	0	0	0	0	0	0	-	0	0	0	0	1	-	-	-	1	0	0	0	0	0	0	0	-	0	?	-	0	0	-	-	-	-	-	-	0	0	0	0	-	0	0
Aglaspella_granulifera	?	?	?	?	?	?	?	?	?	?	?	?	?	?	?	?	?	1	1	-	0	-	0	0	0	-	1	0	?	0	0	-	1	0	1	1	0	1	1	1	1	1	?	1	0	0	0	0	0	0	0	0	0	0	1	0	0	1	1	2	1	0	?	-	-	-	1	0	1	0	0	-	1	0	-	0	0	-	0	0	0	1	1	1	1	1	0	?	0	0	?	?	?
Aglaspis_spinifer	?	?	?	?	4	?	?	1	1	?	?	?	?	?	?	?	?	1	1	-	0	-	0	0	0	-	1	0	0	0	0	-	1	1	1	0	1	1	1	1	1	1	0	1	0	0	0	0	0	0	0	0	0	0	1	1	0	1	1	2	1	0	?	-	-	-	1	0	1	0	0	-	1	0	-	0	0	-	0	0	0	1	1	1	1	1	1	?	0	0	?	?	?
Alalcomenaeus_cambricus	0	1	1	2	4	0	0	0	1	0	-	-	-	0	-	2	1	1	0	1	0	0	0	0	0	-	0	0	4	0	0	-	0	-	0	1	0	0	0	0	1	1	0	1	0	0	0	0	0	0	0	0	0	0	0	0	0	-	0	0	0	0	1	-	-	-	1	1	0	1	0	0	0	0	-	0	-	-	0	0	-	-	-	-	-	-	0	0	0	0	-	0	0
Australaglaspis_stonyensis	?	?	?	?	?	?	?	?	1	?	?	?	?	?	?	?	?	1	1	-	0	-	0	0	0	-	?	0	0	0	0	-	1	0	1	1	0	?	0	1	1	1	?	1	0	0	0	0	0	0	0	0	0	0	?	0	?	1	1	?	1	0	?	-	-	-	1	0	1	0	1	-	1	0	-	0	?	-	0	0	1	1	1	?	1	?	0	?	0	0	?	?	?
Beckwithia_typa	?	?	?	?	?	?	?	?	?	?	?	?	?	?	?	?	?	1	1	-	0	-	0	0	0	-	1	0	?	0	0	-	1	1	1	0	0	0	1	1	1	1	?	1	0	0	0	0	0	0	0	?	0	0	0	0	1	?	?	?	1	0	?	-	-	-	1	0	1	1	0	-	?	0	-	0	0	-	0	0	?	1	1	1	?	?	0	?	0	0	?	?	?
Brachyaglaspis_singularis	?	?	?	?	?	?	?	?	?	?	?	?	?	?	?	?	?	0	-	-	-	-	-	0	0	-	?	0	?	0	0	-	1	0	0	2	0	0	?	1	1	1	?	1	0	0	?	?	0	0	0	0	0	1	?	0	0	?	1	?	1	0	?	-	-	-	1	0	0	0	1	-	1	?	?	0	?	-	?	0	1	-	-	-	1	?	0	?	0	0	?	?	?
Buenaspis	?	?	?	?	?	?	?	?	?	?	?	?	?	?	?	?	?	?	?	?	?	0	0	0	0	-	1	0	?	0	0	-	0	-	0	2	0	0	0	0	1	1	?	1	0	0	0	0	1	0	0	0	0	0	0	0	0	-	0	-	0	1	1	?	0	0	0	-	-	-	-	-	0	0	-	0	0	0	1	0	-	-	-	-	-	-	0	?	0	-	?	?	?
Burgessia_bella	1	-	-	0	4	0	0	0	1	0	-	-	-	0	-	0	0	0	-	-	-	-	-	0	0	-	1	0	4	0	0	-	0	-	0	2	0	0	0	0	0	1	0	0	0	0	2	0	0	0	0	0	0	0	0	0	0	-	0	0	0	0	1	-	-	-	1	0	1	0	0	-	0	0	-	0	-	-	0	0	-	-	-	-	-	-	-	0	0	0	-	0	0
Cheloniellon_calmani	1	-	-	0	5	1	1	0	1	1	?	1	1	?	?	1	1	1	1	-	0	-	0	0	0	-	1	0	1	0	0	-	0	-	0	2	0	0	1	0	1	1	0	1	0	0	0	0	0	1	0	0	1	1	0	0	0	0	1	1	1	0	?	-	-	-	1	2	0	0	0	-	0	1	1	1	0	-	0	1	-	0	-	-	-	1	0	0	0	0	-	-	0
Chlupacaris_dubia	?	?	?	?	?	?	?	?	?	?	?	?	?	?	?	?	?	1	1	-	?	-	0	0	0	-	1	0	1	0	0	-	1	?	?	2	?	0	?	1	1	1	?	?	?	0	?	?	0	0	0	0	0	0	?	0	0	?	1	?	?	0	?	-	-	-	1	0	0	0	0	-	1	0	-	0	0	-	0	0	1	0	?	?	1	?	?	?	0	0	?	?	?
Chraspedops	?	?	?	?	?	?	?	?	?	?	?	?	?	?	?	?	?	1	1	-	0	-	0	0	0	-	0	0	?	0	0	-	1	0	1	1	0	1	1	1	1	1	?	1	0	0	0	0	0	0	0	0	0	0	?	0	0	?	?	?	1	0	?	-	-	-	1	0	1	0	1	-	?	0	-	0	-	-	0	0	?	1	1	1	?	?	0	?	0	0	?	?	?
Cindarella_eucalla	1	-	-	0	5	0	0	0	1	1	0	0	1	1	1	1	0	1	0	1	0	0	0	0	0	-	1	0	1	0	0	-	0	-	0	1	0	0	0	0	1	1	1	1	0	0	2	1	0	0	0	1	0	0	0	0	0	-	0	0	1	1	1	0	0	0	0	-	-	-	-	-	0	0	-	0	0	0	0	0	-	-	-	-	-	-	0	0	1	-	-	0	0
Cyclopites_vulgaris	?	?	?	?	?	?	?	?	?	?	?	?	?	?	?	?	?	1	1	-	0	-	0	0	0	-	?	0	?	0	0	-	1	0	1	2	0	0	0	1	1	1	?	1	0	0	0	0	0	0	0	0	0	0	1	0	0	1	1	2	1	0	?	-	-	-	1	0	1	0	0	-	1	0	-	0	?	-	0	0	?	1	1	2	1	1	0	?	0	0	?	?	?
Duslia_insignis	1	?	?	?	?	?	?	?	?	?	?	?	?	?	?	?	?	?	?	?	?	0	0	0	0	-	?	0	?	0	0	-	0	-	1	2	0	0	0	0	1	1	?	1	0	0	0	0	0	1	0	0	1	1	0	0	0	0	1	1	1	0	?	-	-	-	1	2	0	0	0	-	0	1	1	0	?	-	0	1	-	-	-	-	-	1	0	?	0	0	?	?	?
Emeraldella_brocki	1	-	-	0	4	1	0	0	1	1	0	1	1	1	2	1	1	0	-	-	-	-	-	0	0	-	1	0	0	0	0	-	0	-	0	1	0	0	0	0	1	1	0	1	0	0	0	0	0	0	0	0	0	0	0	0	0	0	1	1	1	0	1	-	-	-	1	0	1	0	0	-	0	1	0	0	0	-	0	0	-	-	-	-	-	1	0	0	0	0	-	0	0
Eoredlichia_intermedia	1	-	-	0	4	0	0	1	1	1	0	0	0	1	0	1	1	1	1	-	1	-	0	0	0	-	1	0	3	0	1	1	1	0	1	0	0	0	0	2	1	1	0	2	0	0	0	0	0	0	0	1	0	1	0	0	0	-	0	-	1	1	1	0	0	0	0	-	-	-	-	-	0	0	-	0	0	0	1	1	-	0	0	0	-	-	0	0	0	-	-	0	0
Eozetetes_gemelli	1	-	-	?	?	?	?	?	?	?	?	?	?	?	?	?	?	1	?	0	?	?	0	0	0	-	1	0	0	0	0	-	1	0	1	1	0	0	0	0	1	1	?	1	0	0	0	0	0	0	0	0	0	1	0	0	1	?	?	?	1	0	?	-	-	-	1	0	1	0	1	-	0	?	?	0	0	-	0	0	-	1	?	?	-	?	0	?	0	0	?	?	?
Flobertia_kochi	?	?	?	?	?	?	?	?	1	?	?	?	?	?	?	?	?	1	1	-	0	-	0	0	0	-	1	0	0	0	0	-	1	0	?	2	0	0	1	1	1	1	?	1	0	0	0	0	0	?	0	0	0	0	1	0	0	?	?	?	?	0	?	?	?	?	?	?	?	?	?	?	?	0	?	0	0	?	0	0	?	1	?	?	?	?	0	?	0	?	?	?	?
Glypharthrus_magnoculus	?	?	?	?	?	?	?	?	?	?	?	?	?	?	?	?	?	1	1	-	0	-	0	0	0	-	0	0	?	0	0	-	1	?	1	1	?	1	1	1	1	1	?	1	0	0	0	0	0	0	0	0	0	1	?	?	0	?	?	1	?	0	?	-	-	-	1	0	1	0	0	-	?	?	?	0	-	-	0	0	?	1	1	1	?	1	0	?	0	0	?	?	?
Glypharthrus_simplex	?	?	?	?	?	?	?	?	?	?	?	?	?	?	?	?	?	1	1	-	0	-	0	0	0	-	0	0	?	0	0	-	1	0	1	0	1	1	1	1	1	1	?	1	0	0	0	0	0	0	0	0	0	0	1	1	0	2	1	2	1	0	?	-	-	-	1	0	1	0	0	-	1	0	-	0	-	-	0	0	1	1	1	1	1	1	0	?	0	0	?	?	?
Glypharthrus_thomasi	?	?	?	?	?	?	?	?	?	?	?	?	?	?	?	?	?	1	1	-	0	-	0	0	0	-	0	0	?	0	0	-	1	0	1	1	?	1	?	1	1	1	?	1	0	0	0	0	0	0	0	0	0	1	?	0	0	?	?	2	1	0	?	-	-	-	1	0	1	0	0	-	?	?	?	0	-	-	0	0	?	0	1	1	?	1	0	?	0	0	?	?	?
Glypharthrus_trispinicaudatus	?	?	?	?	?	?	?	?	?	?	?	?	?	?	?	?	?	1	1	-	0	-	0	0	0	-	?	0	?	0	0	-	1	?	1	1	?	?	1	1	1	1	?	1	0	0	0	0	0	0	0	0	0	1	?	?	0	0	1	1	1	0	?	-	-	-	1	0	?	0	0	-	?	1	0	0	?	-	0	0	?	1	1	1	?	1	0	?	0	0	?	?	?
Gogglops	?	?	?	?	?	?	?	?	?	?	?	?	?	?	?	?	?	1	1	-	0	0	0	0	0	-	1	0	?	0	0	-	1	0	1	0	0	1	1	2	1	1	?	2	0	0	?	?	?	0	0	?	0	1	1	0	?	?	?	?	1	0	?	-	-	-	1	0	0	0	0	-	?	0	-	0	0	-	1	0	?	1	1	1	?	?	0	?	0	0	?	?	?
Haikoucaris	0	1	0	1	4	0	0	0	1	0	-	-	-	0	-	2	0	1	0	1	0	0	0	0	0	-	0	0	4	0	0	-	0	-	0	1	0	0	0	0	1	1	0	1	0	0	0	0	0	0	0	0	0	0	0	0	0	-	0	0	0	0	1	-	-	-	1	0	0	1	0	-	0	0	-	0	0	-	0	0	-	-	-	-	-	-	0	0	0	0	-	0	0
Helmetia_expansa	?	?	?	?	4	?	?	?	?	?	?	?	?	?	?	?	?	1	0	0	0	1	0	0	0	-	1	1	2	1	0	-	0	-	0	1	0	0	0	0	1	1	0	2	0	0	0	0	0	1	1	0	0	0	0	0	0	-	?	-	0	1	1	0	1	1	0	-	-	-	-	-	0	0	-	0	0	0	?	0	-	-	-	-	-	-	0	?	0	-	?	?	?
Kodymirus_vagans	1	-	-	0	4	1	?	?	1	{0,1}	?	?	?	?	?	1	1	1	1	-	0	-	0	0	0	-	1	0	0	0	0	-	0	-	1	1	0	0	1	0	1	1	?	1	0	0	0	0	0	0	0	0	0	0	0	0	1	-	?	2	1	0	?	-	-	-	1	0	1	0	0	-	0	0	-	0	0	-	0	0	-	1	1	0	-	1	0	0	0	0	-	-	?
Kuamaia_lata	1	-	-	0	?	0	0	?	1	1	0	1	1	1	2	0	1	1	0	0	0	1	0	0	0	-	1	1	2	1	0	-	0	-	0	1	0	0	0	0	1	1	0	2	0	0	0	0	0	1	1	0	0	1	0	0	0	-	0	-	0	1	1	0	1	1	0	-	-	-	-	-	0	0	-	0	0	0	?	0	-	-	-	-	-	-	0	?	0	-	-	0	0
Kwanyinaspis_maotiashanensis	?	?	?	?	?	0	0	?	1	1	0	1	0	1	0	1	1	1	0	0	0	1	0	0	0	-	1	0	0	0	0	-	1	0	1	1	0	0	0	0	1	1	0	2	0	0	0	0	0	1	0	0	0	0	0	0	0	?	?	0	1	0	?	-	-	-	1	0	0	0	0	-	?	0	-	0	0	-	?	0	?	-	-	-	?	-	0	?	0	0	-	0	0
Leanchoilia_Illecebrosa	0	1	1	2	4	0	0	0	1	0	-	-	-	0	-	2	1	1	0	?	0	0	0	0	0	-	0	0	?	0	0	-	0	-	0	1	0	0	0	0	1	1	0	1	0	0	0	0	0	0	0	0	0	0	0	0	0	-	0	0	1	0	1	-	-	-	1	0	0	1	0	-	0	0	-	0	-	-	0	0	-	-	-	-	-	-	0	0	0	0	-	0	1
Liwia_convexa	1	-	-	0	?	0	0	?	1	1	?	?	?	1	?	?	?	?	?	?	?	?	?	0	0	-	?	0	?	0	0	-	0	-	0	1	0	0	0	0	1	1	0	1	0	0	1	0	1	0	0	0	0	0	0	0	0	-	?	-	0	1	1	1	0	1	0	-	-	-	-	-	0	0	-	0	?	1	0	0	-	-	-	-	-	-	0	?	0	-	-	0	?
Marrella_splendens	1	-	-	0	2	1	-	0	1	2	-	-	-	0	-	-	0	0	-	-	-	-	-	0	0	-	0	0	?	0	0	-	0	-	0	3	0	0	0	0	0	1	0	0	0	0	2	0	0	0	0	0	-	0	0	0	0	-	0	0	0	0	?	-	-	-	1	2	0	0	0	-	0	0	-	0	-	-	0	0	-	-	-	-	-	-	-	0	0	0	-	-	0
Martinssonia_elongata	1	-	-	0	5	0	0	0	1	2	-	-	-	0	-	-	1	0	-	-	-	-	-	0	0	0	0	0	4	0	0	-	0	-	0	1	0	0	0	0	0	1	0	0	0	0	2	0	0	0	0	0	0	0	0	0	0	3	1	0	0	0	0	-	-	-	0	-	-	-	-	-	0	0	-	0	-	-	0	0	-	-	-	-	-	-	-	0	0	-	-	0	0
Mimetaster_hexagonalis	1	-	-	0	3	1	1	0	1	2	-	-	-	0	-	-	0	1	0	0	0	0	0	0	0	-	0	0	1	0	0	-	0	-	0	3	0	0	0	0	0	1	0	0	0	0	2	0	0	0	0	0	-	0	0	0	0	-	0	0	0	0	?	-	-	-	1	2	0	0	0	-	0	0	-	0	-	-	0	0	-	-	-	-	-	-	-	0	0	0	-	-	0
Misszhouia_longicaudata	1	-	-	0	5	0	0	1	1	1	1	0	1	1	1	1	1	1	0	0	0	0	0	0	0	-	1	0	1	1	0	-	0	-	0	2	0	0	0	0	1	0	0	-	2	0	0	0	1	0	0	0	0	0	0	0	0	-	0	-	-	1	1	0	0	0	0	-	-	-	-	-	0	0	-	0	0	?	0	0	-	-	-	-	-	-	-	1	0	-	-	0	0
Naraoia_compacta	1	-	-	0	{4,5}	0	0	1	1	3	1	0	1	1	2	1	1	1	0	0	0	0	0	0	0	-	1	0	1	0	0	-	0	-	0	2	0	0	0	0	1	0	0	-	2	0	0	0	1	0	0	0	0	0	0	0	0	-	0	-	-	1	1	0	0	0	0	-	-	-	-	-	0	0	-	0	0	?	0	0	-	-	-	-	-	-	-	0	0	-	1	0	0
Naraoia_spinosa	1	-	-	0	5	0	0	1	1	1	0	1	0	1	1	1	1	1	0	0	0	0	0	0	0	-	1	0	1	0	0	-	0	-	0	0	0	0	0	0	1	0	0	-	2	0	0	0	1	0	0	0	0	0	0	0	0	-	0	-	-	1	1	0	0	1	0	-	-	-	-	-	0	0	-	0	0	?	0	0	-	-	-	-	-	-	-	0	0	-	-	0	1
Nebalia_bipes	1	-	-	0	5	0	0	0	1	2	-	-	-	0	-	-	1	1	0	1	0	0	0	0	1	1	0	0	4	0	0	-	0	-	0	1	0	0	0	0	0	1	0	0	0	0	2	0	0	0	0	0	0	0	0	0	0	2	1	0	0	0	0	-	-	-	0	-	-	-	-	-	0	0	-	0	-	-	0	0	-	-	-	-	-	-	-	0	0	-	-	0	0
Neostrabops	?	?	?	?	?	?	?	?	?	?	?	?	?	?	?	?	?	1	1	-	0	-	0	0	0	-	?	0	?	0	0	-	0	-	0	2	0	0	0	0	1	1	?	1	0	0	0	0	0	1	0	0	0	0	0	0	0	?	0	?	1	0	?	?	?	?	?	?	?	?	?	?	?	?	?	1	?	-	0	0	?	0	-	0	?	?	0	?	0	?	?	?	?
Olenoides_serratus	1	-	-	0	4	0	0	1	1	1	0	0	1	1	0	1	1	1	1	-	1	-	0	0	0	-	1	0	3	0	1	1	1	0	1	0	0	0	1	2	1	1	0	2	0	0	0	0	0	0	0	0	0	1	0	0	0	-	0	-	0	1	1	0	0	1	0	-	-	-	-	-	0	0	-	0	0	-	1	1	-	0	0	0	-	-	0	0	0	-	-	0	0
Phytophilaspis_pergamena	?	?	?	?	5	?	?	?	?	?	?	?	?	?	?	?	?	1	0	0	0	1	1	0	0	-	0	0	1	0	0	-	0	-	1	1	0	0	1	1	1	0	?	?	1	0	?	1	0	0	0	0	0	1	0	0	0	-	0	-	0	1	?	0	0	0	0	-	-	-	-	-	?	0	-	0	-	1	0	1	-	0	0	0	?	-	-	?	0	-	?	?	?
Quasimodaspis_brentsae	?	?	?	?	?	?	?	?	?	?	?	?	?	?	?	?	?	1	1	-	0	-	0	0	0	-	1	0	?	0	0	-	1	0	1	1	0	0	0	1	1	1	?	1	0	0	0	0	0	0	0	0	0	1	?	0	0	?	?	?	1	0	?	-	-	-	1	0	0	0	0	-	?	0	-	0	0	-	?	0	?	1	1	1	?	?	0	?	0	0	?	?	?
Rebachiella_kinnekullensis	1	-	-	0	5	0	0	0	1	2	-	-	-	0	-	-	1	1	0	1	0	0	0	0	1	1	0	0	4	0	0	-	0	-	0	1	0	0	0	0	0	1	0	0	0	0	2	0	0	0	0	0	0	0	0	0	0	2	1	0	0	0	0	-	-	-	0	-	-	-	-	-	0	0	-	0	-	-	0	0	-	-	-	-	-	-	-	0	0	-	-	0	0
Retifacies_abnormalis	1	-	-	0	4	1	1	0	1	3	-	-	-	1	2	-	0	0	-	-	-	-	-	0	0	-	1	0	0	0	0	-	0	-	0	0	0	0	0	0	1	1	0	1	0	0	0	0	0	0	0	0	0	0	0	0	0	-	0	-	1	1	1	0	0	1	1	0	1	0	0	-	0	0	-	0	0	0	0	0	-	-	-	-	-	-	0	0	0	1	0	-	1
Pygmaclypeatus_daziensis	1	-	-	0	4	0	0	0	1	3	-	-	-	1	2	-	1	0	-	-	-	-	-	0	0	-	1	0	0	0	0	-	0	-	0	1	0	0	0	0	1	1	0	1	0	0	0	0	0	0	0	0	0	0	0	0	0	-	0	-	1	1	?	0	0	0	1	0	0	0	0	-	0	0	-	0	0	0	0	0	-	-	-	-	-	-	-	0	0	1	0	1	0
Saperion	1	-	-	0	?	0	?	?	1	1	0	1	1	1	0	0	0	1	0	0	0	1	0	0	0	-	1	1	2	1	0	-	0	-	0	-	0	0	0	0	1	0	0	2	1	1	-	-	0	0	1	0	0	0	0	0	0	-	0	-	-	1	1	0	0	0	0	-	-	-	-	-	0	0	-	0	0	?	0	0	-	-	-	-	-	-	-	?	0	-	-	0	?
Sidneyia_inexpectans	1	-	-	0	1	1	-	0	1	1	0	1	-	1	0	1	1	1	0	0	0	0	0	0	0	-	1	0	0	0	0	-	0	-	0	1	0	0	0	0	1	1	0	1	0	0	0	0	0	0	0	0	0	0	0	0	0	2	1	1	1	0	1	-	-	-	1	1	0	0	0	0	1	1	0	0	2	-	0	0	-	-	-	-	0	1	0	0	1	0	-	-	0
Sinoburius_lunaris	1	-	-	0	5	0	0	0	1	1	1	0	1	1	1	1	1	1	0	0	0	1	0	0	0	-	1	0	1	0	0	-	0	-	0	0	0	0	0	0	1	1	1	1	0	0	2	1	0	0	0	0	0	1	0	0	0	-	0	-	0	1	?	0	1	1	0	-	-	-	-	-	0	0	-	0	0	0	0	0	-	0	-	0	-	-	0	1	0	-	-	1	0
Skioldia	1	-	-	0	?	0	0	?	1	1	?	?	?	1	0	?	?	1	0	0	0	1	0	0	0	-	1	1	2	1	0	-	0	-	0	-	0	0	0	0	1	0	?	2	1	1	-	-	0	0	1	0	0	0	0	0	0	-	0	-	-	1	1	0	0	0	0	-	-	-	-	-	0	0	-	0	0	?	0	0	-	-	-	-	-	-	-	?	0	-	-	0	?
Soomaspis	?	?	?	?	?	?	?	?	?	?	?	?	?	?	?	?	?	?	?	?	?	?	0	0	0	-	1	0	?	0	0	-	0	-	0	2	0	0	0	0	1	1	?	1	0	0	1	0	1	0	0	0	0	0	0	0	0	-	0	-	0	1	1	1	0	0	0	-	-	-	-	-	0	0	-	0	1	1	1	0	-	-	-	-	-	-	0	?	0	-	?	?	?
Squamacula_clypeata	1	-	-	0	1	0	-	0	1	0	-	-	-	0	-	1	1	0	-	-	-	-	-	0	0	-	1	0	0	0	0	-	0	-	0	1	0	0	0	0	1	1	0	1	0	0	0	0	0	0	0	0	0	0	0	0	0	-	0	-	1	1	1	0	0	0	0	-	-	-	-	-	0	0	-	0	2	0	0	0	-	-	-	-	-	-	0	0	0	-	-	-	?
Tariccoia	?	?	?	?	?	?	?	?	?	?	?	?	?	?	?	?	?	?	?	?	?	?	0	0	0	-	1	0	?	0	0	-	0	-	0	2	0	0	0	0	1	1	?	1	0	0	1	0	1	0	0	0	0	0	0	0	0	-	0	-	0	1	1	1	0	0	0	-	-	-	-	-	0	0	-	0	1	1	0	0	-	-	-	-	-	-	0	?	0	-	?	?	?
Tegopelte_gigas	1	-	-	0	?	0	0	?	1	?	?	?	?	?	?	?	0	1	0	0	?	?	0	0	0	-	1	1	2	1	0	-	0	-	0	-	0	0	0	0	1	0	?	2	1	1	-	-	0	0	?	0	0	0	0	0	0	-	0	-	-	1	1	0	0	0	0	-	-	-	-	-	0	0	-	0	0	?	0	0	-	-	-	-	-	-	-	?	0	-	?	?	?
Tremaglaspis_unite	?	?	?	?	?	?	?	?	?	?	?	?	?	?	?	?	?	0	-	-	-	-	-	0	0	-	0	0	1	0	0	-	0	-	0	2	0	0	0	1	1	1	?	1	0	0	0	0	0	0	0	0	0	1	?	0	0	2	1	?	0	0	?	-	-	-	1	0	0	0	0	-	1	0	-	0	-	-	0	0	1	-	-	-	1	?	0	?	0	0	?	?	?
Tremaglaspis_vanroyi	?	?	?	?	?	?	?	?	?	?	?	?	?	?	?	?	?	0	-	-	-	-	-	0	0	-	0	0	?	0	0	-	1	0	0	2	0	0	1	1	1	1	?	1	0	0	1	1	1	0	0	0	0	1	?	0	0	?	?	?	1	0	?	-	-	-	1	0	0	0	1	-	?	?	?	0	-	-	0	0	?	-	-	-	?	?	0	?	0	0	?	?	?
Triopus_draboviensis_Morocco	?	?	?	?	?	?	?	?	?	?	?	?	?	?	?	?	?	?	?	?	0	0	0	0	0	-	?	0	?	0	0	-	0	-	1	2	0	0	0	0	1	1	?	1	0	0	0	0	0	1	0	0	1	1	0	0	0	0	1	1	1	0	?	-	-	-	1	2	0	0	0	-	0	?	?	1	?	-	0	1	-	-	-	-	-	1	0	?	0	0	?	?	?
Uarthrus_instabilis	?	?	?	?	?	?	?	?	?	?	?	?	?	?	?	?	?	1	1	-	0	0	0	0	0	-	1	0	?	0	0	-	?	?	?	1	0	0	1	1	1	1	?	1	0	0	0	0	0	0	0	0	0	0	?	0	0	1	1	?	1	0	?	-	-	-	1	0	1	0	0	-	1	0	-	0	0	-	0	0	0	1	?	1	1	?	0	?	0	0	?	?	?
Xandarella_spectacullum	1	-	-	0	7	0	0	0	1	1	1	0	1	1	1	1	1	1	0	0	0	1	1	0	0	-	1	0	1	0	0	-	0	-	0	1	0	0	0	0	1	1	1	1	0	0	2	1	0	0	0	0	0	0	0	0	0	-	0	-	1	1	1	0	1	1	0	-	-	-	-	-	0	0	-	0	0	0	0	0	-	0	-	0	-	-	0	0	0	-	-	0	0
Acanthomeridion_anacanthus	?	?	?	?	?	?	?	?	?	?	?	?	?	?	?	?	?	0	-	-	-	-	0	0	0	-	1	0	?	0	1	1	0	-	0	1	0	0	0	0	1	1	?	1	0	0	0	0	0	0	0	0	0	1	0	0	0	-	0	-	1	0	?	-	-	-	1	0	0	0	0	-	?	0	-	0	0	-	0	0	-	-	-	-	-	-	0	?	0	0	?	?	?
Acanthomeridion_serratum	?	?	?	?	?	?	?	?	?	?	?	?	?	?	?	?	?	0	-	-	-	-	0	0	0	-	1	0	?	0	1	1	0	-	0	1	0	0	0	0	1	1	?	1	0	0	0	0	0	0	0	0	0	1	0	0	0	-	0	-	1	0	?	-	-	-	1	0	0	0	0	-	?	0	-	0	0	-	0	0	-	-	-	-	-	-	1	?	0	0	?	?	?
Australimicola_spriggi	1	-	-	0	?	?	?	?	?	?	?	?	?	?	?	?	?	0	-	-	-	-	0	0	0	-	1	0	2	1	0	-	0	-	0	1	0	0	0	0	1	1	?	1	0	0	0	0	0	1	0	0	0	1	0	0	0	-	0	-	1	0	?	-	-	-	1	0	0	1	0	-	?	0	-	0	0	-	0	0	-	-	-	-	-	-	0	0	0	0	?	?	?
Zhiwenia_coronata	1	-	-	0	4	?	?	?	1	?	0	?	?	1	?	?	?	1	0	1	0	0	0	0	0	-	1	0	0	0	0	-	0	-	0	2	0	0	0	0	1	1	?	1	0	0	0	1	0	1	0	0	0	1	0	0	0	-	0	-	1	0	?	-	-	-	1	0	0	1	0	-	?	0	-	0	0	-	0	0	-	-	-	-	-	-	0	0	1	0	?	?	?
Luohuilinella_rarus	?	?	?	?	?	?	?	?	?	?	?	?	?	?	?	?	?	1	?	?	0	0	0	0	0	-	?	0	?	0	0	-	0	-	0	1	0	0	0	0	1	1	?	1	0	0	2	1	0	0	0	0	0	1	0	0	0	-	?	-	1	?	?	?	?	?	?	?	?	?	?	?	?	?	?	0	?	0	0	0	-	-	-	-	-	-	0	?	1	?	?	?	?
Luohuilinella_deletres	1	-	-	0	4	0	0	0	1	1	?	0	?	1	1	1	?	1	0	0	0	0	0	0	0	-	1	0	1	0	0	-	0	-	0	1	0	0	0	0	1	1	?	1	0	0	2	1	0	0	0	0	0	1	0	0	0	-	0	-	1	1	?	0	1	0	0	-	-	-	-	-	?	0	-	0	0	0	0	0	-	-	-	-	-	-	0	0	1	-	-	0	?
Haifengella_corona	?	?	?	?	?	?	?	?	?	?	?	?	?	?	?	?	?	1	0	0	0	1	0	0	0	-	?	1	2	1	0	-	0	-	0	0	0	0	0	0	1	1	?	2	0	0	0	0	0	0	0	0	0	0	0	0	0	-	0	-	0	1	?	0	1	1	0	-	-	-	-	-	?	0	-	0	?	0	0	0	-	-	-	-	-	-	1	?	0	-	?	?	?
 ;
END;
